# Supplementary material for: Reduced Graphene Oxide/Waste-Derived TiO2 Composite Membranes: Preliminary Study of a New Material for Hybrid Wastewater Treatment
Source: Nanomaterials (Basel). 2023 Mar 14;13(6):1043. doi: 10.3390/nano13061043 (PMC10055702; doi:10.3390/nano13061043)
Supplement: Supplementary file 1 [file nanomaterials-13-01043-s001.zip]

Archive with 1 entries (1 files):
- nanomaterials-2253392-supplementary.pdf
